# Supplementary material for: Behavioral adjustment of C. elegans to mechanosensory loss requires intact mechanosensory neurons
Source: PLoS Biol. 2024 Jul 18;22(7):e3002729. doi: 10.1371/journal.pbio.3002729 (PMC11288434; doi:10.1371/journal.pbio.3002729)
Supplement: S1 Data — (XLSX) [file pbio.3002729.s001.xlsx]

## Sheet: 1B and S1A
Fig. 1B and S1A
Dataset 01A	Reversing off food
N2	mec-4	mec-4d	Pmec-17::ICE
0.7	3.7	0.3	1.7
1.3	5.3	1	2.7
0.3	7.3	1	0.3
3	7	1.3	0.7
2.7	6.7	2	0.7
2.3	5.7	4.3	2.7
0.3	7.3	4.7	2
1.7	6	1.7	1
1.7	4.3	2.7	3.3
1	5	2.3	1.7
1.3	9	1.3	2.3
2.3	9.7	0.3	1
2	7.3	1.7	0.7
0.7	6.7	1.7	1.3
2	8.3	3.3	2

## Sheet: S1B
Fig. S1B
Dataset 72C	Reversing off food
N2	mec-4	Pmec-17::ICE	mec-4; Pmec-17::ICE
2.3	3.7	3.7	2.3
3.7	2.7	3.3	2.7
3.3	3.7	2.7	2.7
1.7	2.3	1.3	3
0.3	2.7	1.7	1
3	2.3	0	0.3
1.7	3	1.3	1.7
1.7	3	0.7	3
1.3	2.3	0.7	1
4	2	0	0.3
3	6	2.3	2.7
2.3	4.7	0	2.3
1.3	4	4	2.3
1.3	4.3	2	2.7
2.3	4.3	1.7	2
1.7	3	3	2
2	2.7	2.3	1.7
1.3	2.3	2.7	2
2	3.7	3	2.3

## Sheet: S1C
Fig. S1C
Dataset 72D	Reversing off food
N2	mec-4d	Pmec-17::ICE	mec-4d; Pmec-17::ICE
0.7	3.3	2	1
0.3	2.7	0.3	1.3
1.7	1.7	1.7	2.7
1	0.7	0.7	0.3
2.3	3	0.7	0
2.7	0	1.3	0.7
1	1.3	0.7	0
0.7	1.3	0.7	0
0	1	0	1
1.7	2.3	2.3	2
2	3	2	2
2	2.7	3	2.3
1.7	2.7	2.3	2.3
2	2.7	2	3
2	1.7	0	1
2.3	1.7	0	2.3
1.3	0.7	2.3	1.7
1.7	1.3	0.3	1.7

## Sheet: 1C and S1D
Fig. 1C and S1D
Dataset 01B	Bz Chemotaxis
N2	mec-4	mec-4d	Pmec-17::ICE
0.88	0.83	1	0.61
0.64	0.76	0.91	0.72
0.83	0.85	0.59	0.85
0.73	0.89	0.65	0.49
0.88	0.98	0.74	0.75
0.67	0.8	0.73	0.75
0.43	0.77	0.76	0.5
0.33	0.84	0.53	0.58
0.45	0.9	0.63	0.61
0.77	0.91	0.44	0.29
0.28	0.89	0.2	0.35
0.64	0.9	0.46	0.36
0.35	0.68	0.78	0.47
0.51	0.53	0.95	0.72
0.5	0.94	0.56	0.88
0.61	0.98	0.71	0.8
0.71	0.91	0.31	0.65
0.72	0.92	0.77	0.38
0.34	0.91	0.6	0.68
0.14	0.79	0.59	0.47
0.68	0.68	0.74	0.64
0.49	0.86	0.6	0.59
0.67	0.89	0.7	0.71
0.92	0.82	0.9	0.33
0.21	0.94	0.86	0.37
0.36	0.64	0.66	0.29
0.54	0.87	0.85	0.78
	0.91		0.67
	0.97		0.82
	0.48		0.57
	0.3		0.54
	0.38		0.65

## Sheet: 1D and S1E
Fig. 1D and S1E
Dataset 03A	Salt chemotaxis
N2	mec-4	mec-4d	Pmec-4::ICE
0.058824	0.461538	0	0.096774
0.339056	0.4	0.290323	0.266667
0.023438	1	0.107296	0.320755
0.104762	0.740741	-0.05023	-0.09091
0.494505	0.688889	-0.417	0.4
0.388704	0.180723	0.267717	-0.41615
0.408333	0.625	0.417722	-0.63006
0.338235	0.677419	0.579439	-0.47208
0.406452	0.636364	-0.05128	-0.25114
0.239766	0.813953	-0.45455	0.637681
0.078947	0.536585	-0.20301	0.572816
0.160839	-0.15888	0.392157	0.25
0.323944	0.714286	0.142857	0.515625
0.464052	0.927273	0.206612	-0.22581
0.15655	0.752577	0.265306	0.51634
0.488889	0.521127	0.257862	0.387755
0.355649	0.958763	0.127273	0.408602
0.430303	0.794872	0.294915	0.782609
0.504274	0.957447	0.145299	0.723577
-0.24352	0.927273	-0.12211	0.488372
0.333333	0.771812	0.053061	0.329609
0.446154	0.288344	-0.07071	0.097561
0.138047	0.511628	0.123288	0.083969
-0.04906	0.772727	0.192308	0.406452
-0.03636		-0.07639	0.650273
-0.28033		0.15942	0.490446
-0.09333		0.067416	-0.03158
0.326425		0.457014	0.074074
0.188525			-0.14365
			-0.12
			0.570776
			0.074286
			-0.2
			0.272727
			0.333333

## Sheet: 2A and S2B
Fig. 2A and S2B
Dataset 01C	Maximal radial distance off food
N2	mec-4	mec-4d	Pmec-17::ICE
9.25196	8.19875	7.74436	13.9496
8.26282	3.5242	3.50384	13.5977
14.2156	5.92683	10.9698	11.2361
3.57847	10.2367	8.72115	17.3093
13.3779	7.25838	4.9509	10.8633
10.3404	5.1383	16.3743	20.5331
14.9727	9.21154	12.5161	19.452
18.243	18.1445	8.24641	10.1233
15.3161	10.7052	6.34149	15.8379
17.7361	12.43	10.365	15.726
28.4348	7.65293	8.37574	4.39161
11.1934	13.8135	14.5488	20.0036
5.07655	12.6092	10.2749	19.5289
8.52465	6.19341	7.72006	10.3866
10.1395	2.89511	19.6891	4.64937
5.83278	1.74602	10.6356	19.8571
5.31143	6.82189	11.4418	8.241
4.54127	5.83707	14.2418	6.23441
6.48485	5.01741	5.48368	10.3688
10.2925	6.39851	18.9033	16.3637
6.19916	2.98862	4.64866	6.84414
13.3381	3.75937	13.819	21.1851
9.29494	3.88419	17.0321	25.1113
8.21286	1.27291	11.2725	17.9195
11.1892	5.84126	26.4955	7.22053
3.92308	4.72418	12.2569	8.25769
9.32883	10.183	10.0404	13.9109
4.24834	2.42875	8.36168	11.2656
4.83727	8.35284	11.2087	29.0288
7.16763	2.63795	12.7195	9.64893
7.15734	2.52508	22.6494	12.391
2.21631	1.56982	7.6341	15.3649
14.8602	3.54106	8.74444	12.2798
19.0297	4.00222	25.1272	6.14844
7.96124	1.79127	12.1572	3.33111
8.27879	8.63584	10.0687	8.5676
15.6788	3.3961	12.994	3.27713
13.7499	5.65484	10.0153	11.6666
8.57419	6.59356	15.6504	7.53776
14.8236	5.51255	9.76691	6.5308
30.035	6.27241	18.3158	2.142
15.904	3.34752	11.9028	4.0198
20.7335	9.69711	12.9766	14.2399
11.2861	5.8535	11.291	5.19719
20.6357	1.2461	4.82835	9.97744
10.0035	2.06693	13.7318	8.43986
8.03994	4.02598	15.2712	8.90495
24.8718	3.22875	19.5379	4.45821
13.6574	3.38383	12.4076	3.52535
13.478	1.67124	19.8166	2.96836
6.4114	3.21628	6.34668	6.36655
5.16648	6.12927	14.5379	10.5239
2.34431	0.978363	9.88131	22.5664
12.713	4.53916	11.7147	9.77627
17.4498	2.33218	8.23539	10.7243
7.78382	5.95187	7.76594	16.5929
16.9255	1.12898	11.4219	12.255
4.86695	3.43689	6.99463	10.9706
20.0911	2.19605	5.34309	8.77505
8.70683	1.72495	9.78377	11.1807
11.3371	2.7102	4.51307	9.11355
5.44969	3.09475	5.61013	14.4317
7.80184	8.76746	10.0679	11.6486
4.51995	3.19816	5.90522	10.7853
13.9981	1.50066	8.15553	5.9713
5.21537	1.37534	6.73849	3.35252
8.50378	3.28163	6.82951	7.27471
5.25442	1.63342	5.99669	6.83254
5.21509	3.54976	8.95732	8.01306
8.02285	2.20157	3.27267	21.2616
11.8844		11.9584	23.1435
4.72091		10.8257	13.3027
7.32105		4.91315	4.65885
6.4285		4.7821	7.30321
6.8408		6.22342	3.43825
5.10892		12.0095	20.5261
11.0568			8.87651
15.0871
6.28512
6.85213
10.7211
5.11734
5.86101
14.218
11.9341
5.80823
4.35403
5.82195
5.42881
6.90857
11.7081
7.97996
4.69872
11.7608
20.2313
4.53451
3.01019
6.6159
4.9663
4.15221
11.6784
3.48012
9.13086
9.52516
6.32296
9.745
21.3534
5.38573
8.0049
3.17204

## Sheet: S2A
Fig. S2A
Dataset 102	Maximal radial distance off food
N2	mec-4(u253)	mec-10(e1515)
14.2805	8.66218	6.07125
13.2719	2.76022	15.033
20.9343	9.40234	9.74591
8.97498	6.78299	5.8338
4.50327	12.8167	11.8686
27.4244	8.78773	15.1221
7.91247	5.99427	11.349
28.3418	1.58138	8.78387
8.47946	7.72634	4.61468
8.71993	5.68937	6.25063
25.0903	2.5383	9.01685
14.7772	1.24324	3.8787
6.96547	3.14367	2.09951
13.5553	5.72041	9.29749
26.8339	1.22464	23.8497
7.85847	4.17784	5.32283
15.9502	4.4814	15.7811
16.306	4.15756	16.9967
21.0085	2.86289	11.2285
14.4754	9.2361	15.7596
17.5561	8.37236	17.9818
9.89878	5.28571	14.3272
19.8836	8.24844	21.0374
7.08839	2.31285	1.7198
9.57596	9.66592	4.74409
7.85616	4.90725
10.2865	5.69055
7.6921	9.93805
20.0486	1.36223
16.795	7.13429
11.3666
10.8678

## Sheet: 2B
Fig. 2B
Dataset 01E	Nose touch response
N2	mec-4	mec-4d
0.1	0.4	2
0.5	0	0.7
0.7	1.1	0.5
0.3	0.1	0.3
0.3	0.4	0.4
0.2	1.4	1.6
0.7	0.7	1
0.4	0	0.7
0.2	0.2	0.2
2.5	0.1	0.8
0.1	0.2	0.2
0.5	0.1	1.8
0.3	0.1	0.8
0.5	0.4	0.2
0.4	0.1	0.6
0.1	0	0.1
0.8	0	0.3
0.6	0.2	0.3
0.3	0	0.3
0.5	0.1	0.6
0.6	0.2	0.2
0.5	0.7	0.7
1.6	0.6	3.2
1.2	0.2	0.3
1.8	0.1	4
0.4	0.2	0.5
0.6	0.2	1.6
0.1	0.1	1.7
0.5	0.1	0.2
0.2	1.9	0.2
0.2	0.5	0.6
0.5	0.1	0.2
0.1	0.1	1.5
0.5	0.3	0.5
0.5	0.5	0.4
0.3	0.3	0.1
0.5	0	1.8
1	0.7	0.1
0.3	0	2.1
0.9	0.4	0.3
0.5	0.3	1.5
1	0.4	0.2
0.6	1	0.1
0.6	0.6	1.9
0.4	0.1	0.5
1.3	0.3	1.1
0.7	0.1	0.1
0.8	0.9	0.7
1.1	0.2	0.2
1.3	0.4	0.9
0.6	0.2	0.7
0.9	1.3	1.9
0.6	0.7	0.2
1.4		1.9
1.1		0.6
		0.5

## Sheet: 2C
Fig. 2C
Dataset 01F	Head oscillations
N2	mec-4	mec-4d
1	0	2
1	0	2
2	0	2
0	1	2
1	0	2
1	0	2
1	0	2
1	0	1
1	0	1
1	0	1
1	0	1
2	0	2
2	0	2
1	0	2
1	0	2
1	0	2
1	0	2
0	2	2
1	0	2
1	0	2
2	0	1
	0
	0
	0	2

## Sheet: 3B
Fig. 3B
Dataset 90A	RIM calcium imaging
N2	mec-4	mec-4d
35.6237	14.5314	113.054
22.6318	20.5462	22.9612
33.871	38.4045	43.6782
19.3297	14.4768	10.791
36.5989	13.6831	33.0308
16.8702	12.8257	72.1237
60.0588	7.91531	13.7299
35.659	32.5342	31.5746
16.605	18.6321	47.0799
34.4692	28.4404	49.0132
37.318	15.3045	31.69
28.5583	15.1498	19.1344
8.00692	31.3983	51.7438
84.5951	50.3647	28.2988
34.0092	21.3323	14.954
53.5747	18.8362	15.9908
19.4812	20.1514	27.7845
16.469	15.3813	13.4148
29.2558	13.348	15.4137
34.3648	7.65423	38.2219
36.7365	35.2705	21.0902
51.5191	16.3644	39.6753
34.1816	6.69182	113.969
18.6923

[truncated: 15 more sheets: 4B, S3A, 4C1, 4C2, 4D, S3C, 5A, 5B, S3D, 6A, 6B, S4A, S4B, 6C, 6D]
